# Supplementary material for: Resistant starch diet induces change in the swine microbiome and a predominance of beneficial bacterial populations
Source: Microbiome. 2015 Apr 16;3:16. doi: 10.1186/s40168-015-0078-5 (PMC4405844; doi:10.1186/s40168-015-0078-5)
Supplement: Additional file 1: Table S1. — The diet ingredients and their inclusion percentages. [file 40168_2015_78_MOESM1_ESM.xlsx]

## Sheet: Sheet1
Table S1. The diet ingredients and their inclusion percentages.
Diet Ingredients	Inclusion, %
	Control Diet	Resistant Starch Diet	Alginate Diet
Pregelatinized potato starch1	40	5	35
Retrograded tapioca starch2	-	32.97	-
Sodium alginate3	-	-	5.14
Soybean meal	35	35	35
Wheat	7.95	7.95	7.95
Wheat middlings	5.3	5.3	5.3
Animal fat	7	7	7
Vitamin-mineral premix	1	1	1
Calcium carbonate	1.25	1.25	1.25
Monocalcium phosphate	1.3	1.3	1.3
Salt	0.35	0.35	0.35
L-Lysine HCl	0.15	0.15	0.15
DL-Methionin	0.2	0.2	0.2
L-Threonin	0.1	0.1	0.1
Titanium dioxide	0.25	0.25	0.25
Flavour4	0.15	0.15	0.15
1 PaselliTM WA4, Avebe Food, Veendam, The Netherlands
2 C*Actistar 11700, Cargill, Amsterdam, The Netherlands
3 Pectacon M-5761, Acatris, Bunschoten, The Netherlands
4 Luctarom Advance Cherry Honey, Lucta S.A., Barcelona, Spain
Inclusions of ingredients were expressed in % of the Control diet. The gross energy contents
of fiber sources are identical to that of the pregelatinized potato starch
