# Supplementary material for: Resistant starch diet induces change in the swine microbiome and a predominance of beneficial bacterial populations
Source: Microbiome. 2015 Apr 16;3:16. doi: 10.1186/s40168-015-0078-5 (PMC4405844; doi:10.1186/s40168-015-0078-5)
Supplement: Additional file 4: Table S2. — Inter-individual variations and bacterial composition over time. [file 40168_2015_78_MOESM4_ESM.xlsx]

## Sheet: Sheet1
Table S2. Inter-individual variations and bacterial composition over time.
	Group 1	Group 2	t statistic	Nonparametric p-value	Nonparametric p-value (Bonferroni-corrected)
CON	All within PIGS	All between PIGS	-491266670022	0.001	0.028
ALG	All within PIGS	All between PIGS	-296028626272	0.005	0.140
RS	All within PIGS	All between PIGS	-257585758934	0.007	0.196
CON	All within Time	All between Time	-115551570562	0.245	1
ALG	All within Time	All between Time	-145523851186	0.164	1
RS	All within Time	All between Time	-178613420655	0.086	1
The statistical significances of differences in unweighted UniFrac distances between pigs and over time within each diet group
(Control diet (CON), Alginate-containing diet (ALG) and resistant starch-containing diet (RS)). The nonparametric p-values were
calculated performing two-sample t-tests for the pairs of the groups with Monte Carlo permutation (n = 1,000).
